# Supplementary material for: Unveiling the shadow economy in emerging markets
Source: PLoS One. 2026 May 13;21(5):e0347882. doi: 10.1371/journal.pone.0347882 (PMC13170881; doi:10.1371/journal.pone.0347882)
Supplement: S1 File — Data Set. (ZIP) [file pone.0347882.s001.zip]

Archive with 2 entries (1 files):
- Supporting Information/
- Supporting Information/S1 File. Data Set.pdf
